# Supplementary material for: Postnatal Changes of Renin and Aldosterone in Term and Preterm Infants from Birth to Day 5
Source: Biomedicines. 2025 Dec 27;14(1):64. doi: 10.3390/biomedicines14010064 (PMC12837866; doi:10.3390/biomedicines14010064)
Supplement: Supplementary file 1 [file biomedicines-14-00064-s001.zip]

Archive with 1 entries (1 files):
- biomedicines-3957985-supplementary.pdf
